# Supplementary material for: Genome-Wide Identification, Characterization, Evolutionary Analysis, and Expression Pattern of the GPAT Gene Family in Barley and Functional Analysis of HvGPAT18 under Abiotic Stress
Source: Int J Mol Sci. 2024 Jun 1;25(11):6101. doi: 10.3390/ijms25116101 (PMC11172788; doi:10.3390/ijms25116101)
Supplement: Supplementary file 1 [file ijms-25-06101-s001.zip]

Archive with 4 entries (4 files):
- Figure S1.tif
- Figure S2.tif
- Figure S3.tif
- Tables.xlsx
