# Supplementary material for: Genome-Wide Identification, Characterization, Evolutionary Analysis, and Expression Pattern of the GPAT Gene Family in Barley and Functional Analysis of HvGPAT18 under Abiotic Stress
Source: Int J Mol Sci. 2024 Jun 1;25(11):6101. doi: 10.3390/ijms25116101 (PMC11172788; doi:10.3390/ijms25116101)
Supplement: Supplementary file 1 [file ijms-25-06101-s001.zip › Tables.xlsx]

## Sheet: Table S1
Table S1 The gene number and physicochemical properties of GPAT gene family in Hordeum vulgare, Oryza sativa, Zea mays, Brassica napus and Arabidopsis thaliana
Species	Number of genes	Length	Isoelectric
		(Amino acid) range	Point range
Hordeum vulgare	22	154~556	6.61~10.09
Oryza sativa	18	264~570	6.74~10.80
Zea mays	20	136~595	6.18~9.80
Brassica rapa	32	203~572	5.94~10.08
Arabidopsis thaliana	10	376~585	6.52~10.02

## Sheet: Table S2 
Table S2 Classification relationships of barley GPAT genes
subcellular localization	Classification according to gene structure, motif and cis acting element	Classification by evolutionary tree	Taxonomy of Arabidopsis thaliana
Chl	HvGPAT3	HvGPAT3
Mit	HvGPAT9	HvGPAT5
Chl,ER	HvGPAT15	HvGPAT9	GroupⅠ（AtS1）
ER	HvGPAT5	HvGPAT15
ER	HvGPAT18	HvGPAT18
ER Mit	HvGPAT21	HvGPAT22
ER	HvGPAT22	HvGPAT2
Chl	HvGPAT2	HvGPAT4
Chl,ER	HvGPAT4	HvGPAT7	GroupⅡ（AtGPAT9）
Chl,ER	HvGPAT7	HvGPAT11
Chl,ER	HvGPAT11	HvGPAT21
Mit,ER	HvGPAT8	HvGPAT8
Mit	HvGPAT10	HvGPAT10
ER	HvGPAT12	HvGPAT12	GroupⅢa（AtGPAT1-3）
ER	HvGPAT13	HvGPAT13
ER,Mit	HvGPAT17	HvGPAT17
ER	HvGPAT1	HvGPAT1
ER	HvGPAT6	HvGPAT16	GroupⅢb（AtGPAT5/7）
Mit	HvGPAT14	HvGPAT20
Mit	HvGPAT16	HvGPAT6
ER,Mit	HvGPAT19	HvGPAT14	GroupⅢc（AtGPAT4/6/8）
Mit	HvGPAT20	HvGPAT19

## Sheet: Table S3
Table S3 Primers used for qRT-PCR
Gene name	Forward primer sequence(5’-3’)	Revers primer sequence(5’-3’)
HvGPAT1	GCCGTCACCTACTCATTGTCA	ATCATGGCTGCGTCAGTAGC
HvGPAT3	CAGCGAGCAAGAGTTCGTTC	TCAGCAACATCTGGACGCAA
HvGPAT4	CGCAAGAGCACCAGTACAAC	AGCAGAAATACATGGCGTGC
HvGPAT5	AGGCCGTTTGCAGTCTATCA	TCAACCTCCCAATTCCGCTC
HvGPAT6	ACCTTCCTGTGGCTTCCGAT	CTTGTAGGCGTAGAAGGCGA
HvGPAT8	ACAACCTCGTCGCATCTCTC	CGAGCAGGCGTATTGATGGA
HvGPAT12	AAAGAGTACATGGCCGCGAA	AAGCCCATGTTGTCTGGTCC
HvGPAT14	TCAAGGTGAGGAGCATCGAG	CGTGATGATGTACCGCTTGC
HvGPAT17	GGGCATGTTCTACGCTACCA	AGCACATCCTCGGATTCACC
HvGPAT18	AAGCGATTGTACCGGCAGAT	CTTAACACCTGCCCACCAGT
HvGPAT20	CGTGCTCTTCATCTGCAACC	CATCTCCGATAGCCGTGACA
Hvactin	TGGATCGGAGGGTCCATCCT	GCACTTCCTGTGGACGATCGCTG
